# Supplementary material for: Optimizing mRNA-Loaded Lipid Nanoparticles as a Potential Tool for Protein-Replacement Therapy
Source: Pharmaceutics. 2024 Jun 6;16(6):771. doi: 10.3390/pharmaceutics16060771 (PMC11207542; doi:10.3390/pharmaceutics16060771)
Supplement: Supplementary file 1 [file pharmaceutics-16-00771-s001.zip]

Archive with 1 entries (1 files):
- pharmaceutics-3036982-supplementary.pdf
